# Supplementary material for: Potential Therapeutic Effects of Thiazolidinedione on Malignant Glioma
Source: Int J Mol Sci. 2022 Nov 4;23(21):13510. doi: 10.3390/ijms232113510 (PMC9657575; doi:10.3390/ijms232113510)
Supplement: Supplementary file 1 [file ijms-23-13510-s001.zip]

Archive with 1 entries (1 files):
- ijms-1907105-supplementary.pdf
